# Supplementary material for: Time-resolved spectroscopic and electrophysiological data reveal insights in the gating mechanism of anion channelrhodopsin
Source: Commun Biol. 2021 May 14;4:578. doi: 10.1038/s42003-021-02101-5 (PMC8121809; doi:10.1038/s42003-021-02101-5)
Supplement: Supplementary file 4 — Supplementary Data 1 [file 42003_2021_2101_MOESM4_ESM.zip]

Archive with 3 entries (3 files):
- supplementary_data_fig2_a.txt
- supplementary_data_fig2_cde.txt
- supplementary_data_fig3.txt
