# Supplementary material for: Time-resolved spectroscopic and electrophysiological data reveal insights in the gating mechanism of anion channelrhodopsin
Source: Commun Biol. 2021 May 14;4:578. doi: 10.1038/s42003-021-02101-5 (PMC8121809; doi:10.1038/s42003-021-02101-5)
Supplement: Supplementary file 4 — Supplementary Data 1 [file 42003_2021_2101_MOESM4_ESM.zip › supplementary_data_fig2_a.txt]

	1184 cm-1	1529 cm-1	1644 cm-1	1691 cm-1	1708 cm-1
time / ms	delta absorbance	delta absorbance	delta absorbance	delta absorbance	delta absorbance
0,00014525	0,00082781	-0,000183433	0,001052565	-0,000221633	-0,000244035
0,000251188	0,000747089	-7,31E-05	-0,000688578	2,32E-05	-0,000474661
0,000399	0,000881931	-0,000311397	-0,000548512	-0,000364315	-0,000238887
0,000628688	0,000824166	-0,000752519	8,01E-05	4,82E-05	-0,000312551
0,000996813	0,000718854	-0,000630556	0,000144832	-0,000184622	-0,000269568
0,001587453	0,000786772	-0,000802475	-5,74E-05	-1,79E-06	-0,000262716
0,002437688	0,000707142	-0,000897667	-4,95E-05	-2,67E-05	-0,000250594
0,003567688	0,000756935	-0,000929325	0,000152666	1,07E-05	-0,000223184
0,005212359	0,000780522	-0,001014802	-5,65E-05	4,59E-05	-0,00025799
0,007525594	0,000678169	-0,000927926	-0,000157387	3,41E-05	-0,00020478
0,010434469	0,000682174	-0,001032132	-0,000265779	-1,38E-05	-0,00015372
0,013946359	0,000659346	-0,001067535	-0,000438315	1,05E-05	-0,00020134
0,018116031	0,000685654	-0,001075296	-0,000478995	0,000100911	-0,000236388
0,023541156	0,000666044	-0,001134114	-0,000761437	8,57E-05	-0,000183954
0,029904813	0,000651375	-0,001120362	-0,00045052	9,70E-05	-0,000164435
0,038160125	0,000661335	-0,001067278	-0,000605022	0,000154999	-0,000156892
0,048184188	0,000643625	-0,001143176	-0,000539107	0,000202134	-0,000142436
0,061352938	0,000621767	-0,001162842	-0,000811931	0,000154003	-0,000116903
0,077623563	0,000637023	-0,001126691	-0,00058574	0,000170374	-0,000113653
0,102538188	0,000652068	-0,001201365	-0,000614178	0,000198393	-0,000108486
0,15503125	0,000645613	-0,001193117	-0,000547781	0,000191446	-0,0001161
0,24759375	0,000623655	-0,001198054	-0,000655334	0,000219313	-0,000103074
0,3945625	0,000629018	-0,001190708	-0,000979648	2,03E-04	-0,00011096
0,6269375	0,000601178	-0,001213347	-0,000972356	1,92E-04	-9,25E-05
0,995375	0,000607487	-0,001275703	-0,000889545	2,40E-04	-6,38E-05
1,579125	0,000573783	-0,001292753	-0,001039939	2,29E-04	-8,16E-05
2,50465625	0,000511719	-0,001240802	-0,000955857	2,04E-04	-6,74E-05
3,97125	0,000462801	-0,001270141	-0,000982017	2,53E-04	-5,16E-05
5,63623654	0,000441295	-0,001273636	-0,001276888	1,40E-04	-7,62E-05
6,29575	0,000438806	-0,001267711	-0,001149083	2,10E-04	-7,13E-05
9,97996875	0,00042762	-0,001266737	-0,001195121	2,10E-04	-5,71E-05
15,819	0,000358464	-0,001233646	-0,00121506	1,82E-04	-6,80E-05
25,07290625	0,000319017	-0,001165204	-0,001081036	1,76E-04	-5,90E-05
39,7399375	0,000258216	-0,001019182	-0,000845329	1,64E-04	-6,68E-05
62,98503125	0,000202005	-0,000836853	-0,000654044	1,16E-04	-6,01E-05
86,63534455	0,000114509	-0,000766428	-0,000713866	7,82E-05	-4,35E-05
166,6343146	5,47E-05	-0,000509189	-0,00049833	3,43E-05	-3,19E-05
247,6425944	5,64E-05	-0,000374719	-0,000232859	3,37E-05	-1,46E-05
327,6427285	6,36E-05	-0,000289723	-0,000269441	1,88E-05	-2,20E-05
439,2665327	4,67E-05	-0,000226547	-8,14E-05	9,55E-06	-1,36E-05
600,2652245	4,28E-05	-0,00018784	-0,000125839	1,44E-05	-5,28E-06
761,263092	2,81E-05	-0,000175678	-9,22E-05	2,12E-05	-1,06E-05
921,2610321	3,79E-05	-0,000161447	-9,33E-05	-9,32E-07	-1,13E-05
1082,259065	4,15E-05	-0,000152545	-0,0001232	5,80E-06	-1,29E-05
1318,381788	4,53E-05	-0,00014442	-4,38E-05	1,99E-05	-4,14E-06
1640,385289	3,25E-05	-0,000140072	-8,03E-05	-8,28E-07	-1,32E-05
1961,976871	3,40E-05	-0,000132154	-0,000103014	8,96E-06	-6,16E-06
2283,573324	3,59E-05	-0,000124183	-5,25E-05	4,40E-06	-9,22E-06
2604,981289	3,12E-05	-0,000121854	-7,98E-05	-6,21E-07	-1,10E-05
3085,588658	3,32E-05	-0,000112641	-4,57E-05	7,12E-06	-6,01E-06
3728,587662	2,48E-05	-9,94E-05	-5,84E-05	4,61E-06	-6,32E-06
4371,585288	2,43E-05	-9,63E-05	-9,63E-05	-5,18E-08	-9,63E-06
5015,136902	2,68E-05	-8,46E-05	-3,37E-05	1,94E-06	-1,97E-06
5658,587922	2,48E-05	-8,17E-05	-5,01E-05	5,88E-06	-4,09E-06
6621,914914	2,24E-05	-7,17E-05	-3,51E-05	4,74E-06	-4,09E-06
7908,918352	1,70E-05	-6,46E-05	-5,45E-05	2,28E-06	-3,68E-06
9194,915811	1,65E-05	-5,37E-05	-4,43E-05	1,84E-06	-4,40E-06
10481,91218	1,24E-05	-4,94E-05	-4,72E-05	-3,26E-06	-6,57E-06
11767,91406	1,01E-05	-4,37E-05	-3,82E-05	-2,80E-06	-7,25E-06
13054,91738	7,40E-06	-4,09E-05	-5,25E-05	-1,24E-06	-5,28E-06
14340,91405	7,95E-06	-3,41E-05	-4,85E-05	-4,19E-06	-5,23E-06
15627,91472	5,10E-06	-3,34E-05	-3,02E-05	-4,35E-06	-4,45E-06
16913,91801	5,10E-06	-2,86E-05	-2,52E-05	-3,37E-06	-7,09E-06
18200,91585	5,15E-06	-2,73E-05	-2,75E-05	-2,59E-07	-5,49E-06
19486,91205	2,56E-06	-2,42E-05	-3,27E-05	-9,84E-07	-3,73E-06
20773,91387	1,50E-06	-2,32E-05	-3,14E-05	-8,18E-06	-5,33E-06
22059,91749	1,97E-06	-1,82E-05	-3,25E-05	-2,17E-06	-6,26E-06
23346,91385	4,14E-07	-1,94E-05	-1,22E-05	-2,23E-06	-4,87E-06
24632,91483	1,35E-06	-1,49E-05	-2,26E-05	-5,95E-06	-5,85E-06
25919,91805	3,88E-07	-1,74E-05	-9,01E-06	2,82E-06	-3,42E-06
27205,91573	-1,81E-06	-1,36E-05	-7,51E-06	-3,88E-06	-4,56E-06
28492,91209	8,80E-07	-1,43E-05	-2,31E-05	-7,97E-06	-7,20E-06
29778,9142	-5,18E-08	-1,33E-05	-1,24E-05	-2,43E-06	-3,83E-06
31708,32974	6,21E-07	-1,25E-05	-1,89E-05	-5,59E-06	-4,40E-06
34281,81659	-1,14E-06	-1,10E-05	-4,66E-06	-3,11E-06	-5,49E-06
36854,32774	-1,40E-06	-1,08E-05	-2,78E-05	-5,95E-06	-7,14E-06
39427,81483	-3,42E-06	-1,11E-05	-2,33E-05	-6,52E-06	-7,14E-06
42000,81841	-2,12E-06	-1,03E-05	-3,70E-05	-7,87E-06	-8,39E-06
44573,81797	-3,47E-06	-8,90E-06	-2,32E-05	-6,11E-06	-5,64E-06
47146,81758	-4,30E-06	-8,28E-06	-3,14E-05	-9,53E-06	-7,82E-06
49719,81743	-3,37E-06	-1,01E-05	-1,80E-05	-6,32E-06	-6,26E-06
52292,81651	-6,94E-06	-8,49E-06	-1,83E-05	-5,07E-06	-6,78E-06
54865,81543	-6,99E-06	-9,06E-06	-2,12E-05	-8,18E-06	-6,37E-06
57438,81451	-4,40E-06	-6,83E-06	-3,19E-05	-9,06E-06	-8,59E-06
60011,81832	-6,32E-06	-8,75E-06	-2,48E-05	-8,02E-06	-6,99E-06
