# Supplementary material for: Time-resolved spectroscopic and electrophysiological data reveal insights in the gating mechanism of anion channelrhodopsin
Source: Commun Biol. 2021 May 14;4:578. doi: 10.1038/s42003-021-02101-5 (PMC8121809; doi:10.1038/s42003-021-02101-5)
Supplement: Supplementary file 4 — Supplementary Data 1 [file 42003_2021_2101_MOESM4_ESM.zip › supplementary_data_fig3.txt]

GtACR1 - L2		GtACR1 - N/O (x9)		CrChR2 - P480
wavenumber / cm-1	delta absorbance	wavenumber / cm-1	delta absorbance	wavenumber / cm-1	delta absorbance
1299,76729	0,00016	1299,76729	-0,00008	1299,76167	0,00038
1297,83885	0,00011	1297,83885	-0,0001	1298,79745	0,00036
1295,91041	0,00006	1295,91041	-0,00011	1297,83324	0,00034
1293,98197	0,00002	1293,98197	-0,00012	1296,86902	0,00033
1292,05353	-0,00001	1292,05353	-0,00011	1295,90481	0,00032
1290,12509	-0,00004	1290,12509	-0,00009	1294,9406	0,0003
1288,19666	-0,00004	1288,19666	-0,00011	1293,97638	0,00028
1286,26822	-0,00003	1286,26822	-0,0001	1293,01217	0,00026
1284,33978	-0,00003	1284,33978	-0,00009	1292,04795	0,00023
1282,41134	-0,00004	1282,41134	-0,00008	1291,08374	0,0002
1280,4829	-0,00006	1280,4829	-0,00009	1290,11952	0,00016
1278,55447	-0,00011	1278,55447	-0,00012	1289,15531	0,00012
1276,62603	-0,00016	1276,62603	-0,00016	1288,19109	0,0001
1274,69759	-0,00018	1274,69759	-0,00021	1287,22688	0,00009
1272,76915	-0,00015	1272,76915	-0,00022	1286,26266	0,00009
1270,84071	-0,00008	1270,84071	-0,00019	1285,29845	0,0001
1268,91228	0	1268,91228	-0,00013	1284,33423	0,00011
1266,98384	0,00005	1266,98384	-0,00009	1283,37002	0,00011
1265,0554	0,00005	1265,0554	-0,00008	1282,4058	0,00013
1263,12696	0	1263,12696	-0,00009	1281,44159	0,00016
1261,19852	-0,00008	1261,19852	-0,00012	1280,47737	0,0002
1259,27009	-0,00015	1259,27009	-0,00015	1279,51316	0,00023
1257,34165	-0,0002	1257,34165	-0,00023	1278,54894	0,00024
1255,41321	-0,00019	1255,41321	-0,00028	1277,58473	0,00024
1253,48477	-0,00013	1253,48477	-0,00023	1276,62051	0,00023
1251,55633	-0,00006	1251,55633	-0,00016	1275,6563	0,00019
1249,62789	-0,00001	1249,62789	-0,00014	1274,69208	0,00015
1247,69946	-0,00003	1247,69946	-0,00015	1273,72787	0,0001
1245,77102	-0,00009	1245,77102	-0,00018	1272,76365	0,00006
1243,84258	-0,00019	1243,84258	-0,00022	1271,79944	0,00004
1241,91414	-0,00031	1241,91414	-0,00027	1270,83522	0,00004
1239,9857	-0,00044	1239,9857	-0,00038	1269,87101	0,00006
1238,05727	-0,00058	1238,05727	-0,00057	1268,90679	0,00008
1236,12883	-0,00072	1236,12883	-0,00073	1267,94258	0,00011
1234,20039	-0,00077	1234,20039	-0,00078	1266,97836	0,00014
1232,27195	-0,00066	1232,27195	-0,00065	1266,01415	0,00017
1230,34351	-0,00047	1230,34351	-0,00046	1265,04993	0,00019
1228,41508	-0,00033	1228,41508	-0,0003	1264,08572	0,0002
1226,48664	-0,00023	1226,48664	-0,0002	1263,1215	0,00021
1224,5582	-0,00017	1224,5582	-0,00019	1262,15729	0,00022
1222,62976	-0,00012	1222,62976	-0,0002	1261,19307	0,00023
1220,70132	-0,00009	1220,70132	-0,00017	1260,22886	0,00022
1218,77288	-0,00008	1218,77288	-0,00011	1259,26464	0,00021
1216,84445	-0,00008	1216,84445	-0,0001	1258,30043	0,00019
1214,91601	-0,00007	1214,91601	-0,00015	1257,33621	0,00017
1212,98757	-0,00006	1212,98757	-0,00019	1256,372	0,00016
1211,05913	-0,00006	1211,05913	-0,00026	1255,40778	0,00015
1209,13069	-0,0001	1209,13069	-0,00036	1254,44357	0,00014
1207,20226	-0,00019	1207,20226	-0,00044	1253,47935	0,00011
1205,27382	-0,00035	1205,27382	-0,00057	1252,51514	0,00007
1203,34538	-0,00052	1203,34538	-0,00073	1251,55093	0
1201,41694	-0,00062	1201,41694	-0,00086	1250,58671	-0,0001
1199,4885	-0,00059	1199,4885	-0,00085	1249,6225	-0,00022
1197,56007	-0,0004	1197,56007	-0,00074	1248,65828	-0,00034
1195,63163	-0,00019	1195,63163	-0,0006	1247,69407	-0,00045
1193,70319	-0,00003	1193,70319	-0,00042	1246,72985	-0,00053
1191,77475	0,00011	1191,77475	-0,00022	1245,76564	-0,00057
1189,84631	0,00024	1189,84631	-0,00005	1244,80142	-0,00059
1187,91787	0,00035	1187,91787	0,00007	1243,83721	-0,00057
1185,98944	0,00042	1185,98944	0,00015	1242,87299	-0,00054
1184,061	0,00044	1184,061	0,00018	1241,90878	-0,0005
1182,13256	0,00041	1182,13256	0,00013	1240,94456	-0,00048
1180,20412	0,00037	1180,20412	0,00009	1239,98035	-0,00049
1178,27568	0,00031	1178,27568	0,00006	1239,01613	-0,00053
1176,34725	0,00024	1176,34725	0,00001	1238,05192	-0,0006
1174,41881	0,00014	1174,41881	-0,00005	1237,0877	-0,00068
1172,49037	0,00005	1172,49037	-0,00012	1236,12349	-0,00076
1170,56193	-0,00001	1170,56193	-0,00016	1235,15927	-0,00079
1168,63349	-0,00005	1168,63349	-0,00018	1234,19506	-0,00078
1166,70506	-0,0001	1166,70506	-0,00022	1233,23084	-0,00074
1164,77662	-0,00018	1164,77662	-0,00025	1232,26663	-0,00066
1162,84818	-0,00025	1162,84818	-0,0003	1231,30241	-0,00057
1160,91974	-0,00027	1160,91974	-0,00031	1230,3382	-0,00047
1158,9913	-0,00023	1158,9913	-0,00026	1229,37398	-0,00037
1157,06287	-0,00016	1157,06287	-0,00019	1228,40977	-0,00029
1155,13443	-0,00009	1155,13443	-0,00013	1227,44555	-0,00022
1153,20599	-0,00004	1153,20599	-0,00011	1226,48134	-0,00019
1151,27755	0	1151,27755	-0,00013	1225,51712	-0,00016
1149,34911	0,00002	1149,34911	-0,00014	1224,55291	-0,00014
1147,42067	0,00003	1147,42067	-0,00012	1223,58869	-0,00012
1145,49224	0,00002	1145,49224	-0,00011	1222,62448	-0,00009
1143,5638	0,00002	1143,5638	-0,00013	1221,66026	-0,00006
1141,63536	0,00001	1141,63536	-0,00017	1220,69605	-0,00004
1139,70692	0	1139,70692	-0,00018	1219,73183	-0,00003
1137,77848	-0,00001	1137,77848	-0,00018	1218,76762	-0,00003
1135,85005	-0,00004	1135,85005	-0,00021	1217,8034	-0,00002
1133,92161	-0,00006	1133,92161	-0,00021	1216,83919	-0,00002
1131,99317	-0,00006	1131,99317	-0,00017	1215,87497	-0,00001
1130,06473	-0,00006	1130,06473	-0,00014	1214,91076	-0,00001
1128,13629	-0,00006	1128,13629	-0,00014	1213,94654	-0,00003
1126,20786	-0,00003	1126,20786	-0,00016	1212,98233	-0,00005
1124,27942	0	1124,27942	-0,00012	1212,01811	-0,00007
1122,35098	-0,00001	1122,35098	-0,00008	1211,0539	-0,00009
1120,42254	-0,00002	1120,42254	-0,00011	1210,08968	-0,00012
1118,4941	-0,00004	1118,4941	-0,00012	1209,12547	-0,00016
1116,56566	-0,00003	1116,56566	-0,00012	1208,16126	-0,00019
1114,63723	-0,00001	1114,63723	-0,00011	1207,19704	-0,00024
1112,70879	-0,00001	1112,70879	-0,00009	1206,23283	-0,0003
1110,78035	-0,00002	1110,78035	-0,00005	1205,26861	-0,00039
1108,85191	-0,00002	1108,85191	-0,00005	1204,3044	-0,00048
1106,92347	-0,00002	1106,92347	-0,00013	1203,34018	-0,00055
1104,99504	-0,00007	1104,99504	-0,00017	1202,37597	-0,00058
1103,0666	-0,00011	1103,0666	-0,00016	1201,41175	-0,00058
1101,13816	-0,00011	1101,13816	-0,0002	1200,44754	-0,00057
				1199,48332	-0,00059
				1198,51911	-0,00061
				1197,55489	-0,00061
				1196,59068	-0,00058
				1195,62646	-0,00053
				1194,66225	-0,00048
				1193,69803	-0,00042
				1192,73382	-0,00038
				1191,7696	-0,00035
				1190,80539	-0,00035
				1189,84117	-0,00038
				1188,87696	-0,00043
				1187,91274	-0,00048
				1186,94853	-0,00052
				1185,98431	-0,00054
				1185,0201	-0,00054
				1184,05588	-0,00047
				1183,09167	-0,00034
				1182,12745	-0,00015
				1181,16324	0,00009
				1180,19902	0,00034
				1179,23481	0,00056
				1178,27059	0,00074
				1177,30638	0,00084
				1176,34216	0,00086
				1175,37795	0,00081
				1174,41373	0,00074
				1173,44952	0,00069
				1172,4853	0,00065
				1171,52109	0,00061
				1170,55687	0,00056
				1169,59266	0,00049
				1168,62844	0,00041
				1167,66423	0,00035
				1166,70001	0,0003
				1165,7358	0,00028
				1164,77158	0,00027
				1163,80737	0,00027
				1162,84316	0,00029
				1161,87894	0,00031
				1160,91473	0,00035
				1159,95051	0,00038
				1158,9863	0,00042
				1158,02208	0,00046
				1157,05787	0,00049
				1156,09365	0,00052
				1155,12944	0,00053
				1154,16522	0,00053
				1153,20101	0,00051
				1152,23679	0,00046
				1151,27258	0,00041
				1150,30836	0,00037
				1149,34415	0,00034
				1148,37993	0,00033
				1147,41572	0,00031
				1146,4515	0,0003
				1145,48729	0,00028
				1144,52307	0,00027
				1143,55886	0,00025
				1142,59464	0,00023
				1141,63043	0,0002
				1140,66621	0,00018
				1139,702	0,00017
				1138,73778	0,00017
				1137,77357	0,00017
				1136,80935	0,00018
				1135,84514	0,00019
				1134,88092	0,00021
				1133,91671	0,00021
				1132,95249	0,00021
				1131,98828	0,00019
				1131,02406	0,00017
				1130,05985	0,00015
				1129,09563	0,00015
				1128,13142	0,00015
				1127,1672	0,00015
				1126,20299	0,00016
				1125,23877	0,00016
				1124,27456	0,00015
				1123,31034	0,00014
				1122,34613	0,00013
				1121,38191	0,00011
				1120,4177	0,00009
				1119,45349	0,00007
				1118,48927	0,00005
				1117,52506	0,00004
				1116,56084	0,00005
				1115,59663	0,00007
				1114,63241	0,00011
				1113,6682	0,00014
				1112,70398	0,00017
				1111,73977	0,00019
				1110,77555	0,0002
				1109,81134	0,00022
				1108,84712	0,00026
				1107,88291	0,0003
				1106,91869	0,00032
				1105,95448	0,00034
				1104,99026	0,00033
				1104,02605	0,0003
				1103,06183	0,00027
				1102,09762	0,00024
				1101,1334	0,00021
				1100,16919	0,0002
